# Supplementary material for: A novel lncRNA BADLNCR1 inhibits bovine adipogenesis by repressing GLRX5 expression
Source: J Cell Mol Med. 2020 May 25;24(13):7175–86. doi: 10.1111/jcmm.15181 (PMC7339203; doi:10.1111/jcmm.15181)
Supplement: Supplementary file 2 — Table S1‐S5 [file JCMM-24-7175-s002.xlsx]

## Sheet: Table S1
Table S1 Primers used in plasmid construction
Primers	Sequence (5’-3’)
pcDNA-BADLNCR1-F	GCGGATCCGGCGTTGCCGCGGCAGTGCGGTT
PcDNA-BADLNCR1-R	GCTCTAGATAATTTGTTAGCAGTACTTAA
pET-BADLNCR1-F	CAGCAAATGGGTCGCGGATCCGGCGTTGCCGCGGCAGTGCG
pET-BADLNCR1-R	TTGTCGACGGAGCTCGAATTCTAATTTGTTAGCAGTACTTA
GLRX5-pcDNA-F	GGGGTACCATGAGCGGGTCCCTGGGCCG
GLRX5-pcDNA-R	GCTCTAGATCACTTCGAGTCCTGGTCTT
basic-GLRX5-Pro-F	TCCCCCGGGAACTTCGGCATCACATCACTT
basic-GLRX5-Pro-R	CCCAAGCTTTCTACCAATCAGACTGCTCGTC
pET-28a-GFP-F	CGGGATCCGTGAGCAAGGGCGAGGAGCT
pET-28a-GFP-R	GGAATTCCTTGTACAGCTCGTCCATGC

## Sheet: Table S2
Table S2 Sequences of probes used in CHIRP-seq
Probes	Sense sequence (5’-3’)
Probe 1	AACACAGGACCGAGAACAAC/3bio-TEG/
Probe 2	GAAATGGTCTGGGTCTCCTA/3bio-TEG/
Probe 3	GAGCGTCTCGTGAACTTTAA/3bio-TEG/
Prove 4	TTAAGTAGGCTGGGAAAGTC/3bio-TEG/
Probe 5	CATACAACACACCTTTCCTG/3bio-TEG/
Probe 6	CTGTATCCCACATTGCTTTG/3bio-TEG/
Probe 7	GTGAATGAAGTCGAAGTCTG/3bio-TEG/
Probe 8	GAGCACCCGTTTTCAATACT/3bio-TEG/
Probe 9	CTCTGGAGGATGCTTTCTCT/3bio-TEG/
Probe 10	ACTGGGAACTATCAGAGGAA/3bio-TEG/

## Sheet: Table S3
Table S3 Primers used in qPCR
Gene	Sequences of primers (5’-3’)
BADLNCR1	F:GTCGCACTGGGTTGATGGTA
	R:GGCAACAGCACTGGGAACTA
GLRX5	F: AAGGACAAGGTGGTGGTCTT
	R: CTGCAGGAGAATGTCACAGC
PPARγ	F: AGGATGGGGTCCTCATATCC
	R: GCGTTGAACTTCACAGCAAA
FABP4	F: AAGTCAAGAGCATCGTAA
	R: CCAGCACCATCTTATCAT
C/EBPα	F: CAAGAACAGCAACGAGTA
	R: GTCATTGTCACTGGTCAG
GAPDH	F: GGTCACCAGGGCTGCTTTTA
	R: CCAGCATCACCCCACTTGAT

## Sheet: Table S4
Table S4 Overlap of top five DNA motifs in BADLNCR1 CHIRP-seq with known CHIP-seq database
	Query ID	Target ID	P value	Overlap	Query consensus	Target consensus	Orientation	Gene sympol
motif 1	ACGTGATH	MA0620.1	9.56344e-05	8	ACGTGATC	CCACGTGACC	-	Mitf
	ACGTGATH	MA0605.1	0.000172261	8	ACGTGATC	ACGTCATC	-	Atf3
	ACGTGATH	MA0093.2	0.000293063	8	ACGTGATC	GCCACGTGACC	+	USF1
	ACGTGATH	MA0663.1	0.000367086	7	ACGTGATC	ATCACGTGAT	+	MLX
	ACGTGATH	MA0664.1	0.000367086	7	ACGTGATC	ATCACGTGAT	+	MLXIPL
	ACGTGATH	MA0828.1	0.000367086	7	ACGTGATC	GTCACGTGAT	-	SREBP2
	ACGTGATH	MA1068.1	0.000384525	8	ACGTGATC	ACGTCATC	+	TGA2
	ACGTGATH	MA0829.1	0.000461635	7	ACGTGATC	GTCACGTGAT	-	SREBP1
	ACGTGATH	MA1069.1	0.000461635	8	ACGTGATC	TGACGTCATC	-	TGA6
	ACGTGATH	MA0603.1	0.000619545	8	ACGTGATC	GCACGTGACC	-	Arntl
	ACGTGATH	MA0656.1	0.00067419	8	ACGTGATC	GATGACGTCATC	-	JDP2
	ACGTGATH	MA0835.1	0.000741115	8	ACGTGATC	TGATGACGTCATCA	+	BATF3
	ACGTGATH	MA0409.1	0.000786819	6	ACGTGATC	CACGTGA	+	TYE7
	ACGTGATH	MA0831.1	0.000920008	7	ACGTGATC	GTCACGTGAT	-	TFE3
motif 2	AGTGCRTG	MA0581.1	0.000228122	8	AGTGCATG	ATGTGCATGCA	-	LEC2
motif 3	RCTGATCA	MA1016.1	0.000581685	7	GCTGATCA	CTGATCATA	-	GATA15
motif 4	CWCGWGA	MA0409.1	0.000172922	7	CTCGAGA	CACGTGA	+	TYE7
	CWCGWGA	MA0281.1	0.000345813	7	CTCGAGA	GCACGTGA	+	CBF1
	CWCGWGA	MA0620.1	0.000349854	7	CTCGAGA	CCACGTGACC	-	Mitf
	CWCGWGA	MA0617.1	0.000452373	7	CTCGAGA	GCACGTGA	+	Id2
	CWCGWGA	MA0414.1	0.000469652	7	CTCGAGA	CTCGAGA	+	XBP1
	CWCGWGA	MA0831.1	0.000507593	7	CTCGAGA	ATCACGTGAC	+	TFE3
	CWCGWGA	MA0562.1	0.000529866	7	CTCGAGA	CCACGTGA	-	PIF5
	CWCGWGA	MA0603.1	0.000691507	7	CTCGAGA	GCACGTGACC	-	Arntl
	CWCGWGA	MA0636.1	0.000691507	7	CTCGAGA	GTCACGTGAC	+	BHLHE41
	CWCGWGA	MA0663.1	0.000691507	7	CTCGAGA	ATCACGTGAT	+	MLX
	CWCGWGA	MA0664.1	0.000691507	7	CTCGAGA	ATCACGTGAT	+	MLXIPL
	CWCGWGA	MA0692.1	0.000691507	7	CTCGAGA	ATCACGTGAC	+	TFEB
	CWCGWGA	MA0828.1	0.000691507	7	CTCGAGA	ATCACGTGAC	+	SREBP2
	CWCGWGA	MA0829.1	0.000691507	7	CTCGAGA	ATCACGTGAC	+	SREBP1
	CWCGWGA	MA0871.1	0.000831277	7	CTCGAGA	GTCACGTGAT	-	TFEC
	CWCGWGA	MA1011.1	0.000831277	7	CTCGAGA	GTCACGTGAC	+	PHYPADRAFT_72483
motif 5	AGATGAGS	MA0103.2	0.00148955	8	AGATGAGC	CAGGTGAGG	-	ZEB1

## Sheet: Table S5 
Table S5 Primers for GLRX5 promotor in CHIRP
Region	Sequence (5'-3')	Fragment length (bp)
R1	F: GCAGTCATGCCTCAGCTTCC	125
	R: AGAGCGGGGCTCCGTGAAAT
R2	F: TCGGCGGTCACTCTTGT	129
	R: TGCATGTCGCACCTTGT
R3	F: GCAGCGGTGAATGAAGT	188
R3	R: TGAGACCTGTGCCCAAA
R4	F: AAATGGTCTGGGTCTCC	167
R4	R: GTGTTGTCCGCTTAGGT
R5	F: AAATGGTCTGGGTCTCC	183
R5	R: AGTTGTTCTCGGTCCTGT
